# Supplementary material for: Identification of diagnostic biomarkers and immune cell infiltration in coronary artery disease by machine learning, nomogram, and molecular docking
Source: Front Immunol. 2024 Apr 2;15:1368904. doi: 10.3389/fimmu.2024.1368904 (PMC11018948; doi:10.3389/fimmu.2024.1368904)
Supplement: Supplementary file 1 [file Table_1.xlsx]

## Sheet: Supplementary Table 1_hub genes
X5.Mar
ABHD2
ACAP3
ACSS2
ADIPOR1
AFF1
AHCY
AKAP10
ALG8
ANXA11
AP3D1
APOB48R
APOBEC3B
ARHGEF11
ARHGEF2
ARHGEF6
ARID1A
ARID4A
ARRB2
ATG16L2
AVL9
BIN3
BST1
C14orf159
C16orf57
C19orf50
C19orf54
C20orf3
C3orf62
CAPN3
CCDC49
CCNJL
CDK5RAP3
CFLAR
CHERP
CHRNA7
CIDEC
COQ10B
CRK
CSF3R
CTAGE4
CUEDC1
CYP4F12
DAPK2
DGAT2
DKFZp761E198
DOCK2
DYSF
E2F4
ERH
EXT1
EZH1
FAM100B
FAM65B
FCGR2A
FIG4
FLJ31306
FOXO4
FURIN
GAB2
GABARAPL1
GALNS
GALNT2
GDPD3
GLE1
GNG10
GNPDA1
GRB2
H6PD
HCK
HCLS1
HIST1H3C
HIST1H4B
HSD17B13
HSPA1A
IFI27L1
IFI27L2
IL17RA
IMPDH1
ING1
KIAA0174
KIAA1539
KIF13A
KLRAQ1
LASP1
LCAT
LOC100128130
LOC100129034
LOC100130932
LOC100132855
LOC649873
LOC730167
LRFN1
LRP10
LSP1
MAEA
MAML1
MAPK3
MBOAT7
MEGF6
MEX3C
MGAM
MIDN
MNDA
MRPL14
MYD88
MYO1F
NADK
NCF4
NCOA1
NDUFS4
NENF
NFRKB
NLGN3
NLRP6
NOMO1
NOTCH1
NPL
PACSIN2
PADI4
PANX2
PDE6D
PDLIM7
PDZD3
PGD
PHC2
PIAS4
PILRB
PLCB2
PLIN4
PLIN5
POFUT2
PPCDC
PPM1M
PPP4R1
PRKAB1
PRKCD
RAF1
RCN3
RDH5
REXO2
RGL2
RMND5A
RNASET2
RNF114
RNF130
RNF169
RNF20
RRP12
SCPEP1
SDHB
SERTAD3
SETD2
SIGLEC10
SLC16A5
SLC2A3
SLC31A1
SLC9A8
SNAP23
SNORA59B
SNX27
SPHAR
SRF
SSH3
TBC1D1
TBC1D3G
TCF20
TFE3
TFG
TLE3
TMEM127
TMEM185B
TMUB2
TNFRSF1B
TPD52L2
TSPYL1
TUBA1A
TYK2
UBAP1
UBE2J2
USP3
WNK1
XRN2
ZDHHC18
ZDHHC7
ZFAND3
ZNF24
ZNF274
ZNF384
ZNF92
ZYX
