# Supplementary material for: Identification of diagnostic biomarkers and immune cell infiltration in coronary artery disease by machine learning, nomogram, and molecular docking
Source: Front Immunol. 2024 Apr 2;15:1368904. doi: 10.3389/fimmu.2024.1368904 (PMC11018948; doi:10.3389/fimmu.2024.1368904)
Supplement: Supplementary file 2 [file Table_2.xlsx]

## Sheet: Supplementary Table 2_hub genes
AASDHPPT
ABCD2
ALG2
ANGEL2
ANKHD1
ANKRD46
ANKRD58
AREG
BBS10
BBS12
BCDIN3D
BFAR
BOD1
C11orf30
C11orf48
C11orf54
C12orf73
C13orf34
C14orf129
C16orf72
C16orf88
C18orf55
C1orf25
C1orf31
C21orf45
C2orf44
C3orf38
C5orf51
C5orf53
C6orf130
C6orf167
C6orf203
C7orf36
C8orf30A
C9orf23
C9orf40
CBR4
CCDC117
CCDC28A
CD83
CDC42
CENPBD1
CLK4
CP110
CSRNP2
CSTF1
CSTF3
CTDSPL2
CYTSB
DARS2
DBT
DCP2
DDX20
DYNLL1
E2F6
EED
EFR3A
EGR4
ELL2
ELMOD2
EPC2
EZR
FAM105B
FAM179B
FAM22G
FAM63A
FANCF
FASTKD3
FBXL18
FBXO30
FLJ43663
FOSL1
FPGT
FTSJD1
FYCO1
GALNT7
GEMIN6
GIMAP8
GPAM
GRWD1
GTF2E1
HMGCL
HMGCR
HN1L
HNRNPC
HNRNPL
HSPA1B
HYLS1
JMJD6
JUND
KBTBD6
KBTBD7
KCMF1
KDM4A
KIAA0528
KIAA1279
KIAA1826
KIFAP3
KLHL9
KRR1
LCMT2
LIN54
LNX2
LOC100129322
LOC286058
LOC401588
LPAR6
MAFF
MED17
MED21
METTL13
MFAP1
MFAP3
MGAT2
MIS12
MORC3
MRPL17
MRPL27
MRPS14
MTERFD1
MTIF3
MTO1
NACC2
NAPEPLD
NAT1
NFKBID
NR1D1
NR4A2
NUPL2
PAPOLG
PARD6B
PARS2
PDRG1
PER1
PIGV
PLK3
POLR3A
PPIL1
PPM1D
PPPDE1
PRMT6
PRPF38B
PSMB5
PSMD5
PTPRO
PURA
PURB
PUS3
QTRTD1
RAB22A
RAD1
RARS
RG9MTD2
RGS18
RHBDD1
RHOU
RNF14
RNF219
RNF34
RRP8
RSBN1L
SAC3D1
SACM1L
SCAMP1
SCYL3
SDCCAG1
SERTAD2
SFN
SIRT4
SLC26A2
SLC35C1
SLC7A6OS
SNX13
SOCS4
SPIN4
SYAP1
TAF1A
TBC1D23
TFRC
THAP1
THAP2
TMEM168
TMEM186
TMEM68
TNFAIP3
TNFAIP8L2
TP53RK
TRGV7
TRNAU1AP
TTC30B
TUBD1
TXNDC15
UBFD1
UBR1
UMPS
USO1
USP37
USP38
VTI1A
WDR92
YARS2
YOD1
ZBTB24
ZBTB3
ZBTB41
ZCCHC10
ZFYVE1
ZMYM2
ZNF17
ZNF180
ZNF184
ZNF212
ZNF239
ZNF260
ZNF268
ZNF284
ZNF35
ZNF425
ZNF518A
ZNF540
ZNF547
ZNF549
ZNF555
ZNF564
ZNF576
ZNF616
ZNF780A
ZNF823
ZNF830
ZSWIM3
