# Supplementary material for: Identification of diagnostic biomarkers and immune cell infiltration in coronary artery disease by machine learning, nomogram, and molecular docking
Source: Front Immunol. 2024 Apr 2;15:1368904. doi: 10.3389/fimmu.2024.1368904 (PMC11018948; doi:10.3389/fimmu.2024.1368904)
Supplement: Supplementary file 3 [file Table_3.xlsx]

## Sheet: Sheet1
Complex_name	Drugs_name	Affinity(kcal/mol)	Ki(Kd) (298K,nM)
CSF3R	Aspirin	-4.7	355674
CSF3R	Cyclosporine	-6.4	20116.9
CSF3R	Folic acid	-8	1347.26
CSF3R	Methotrexate	-6.1	33396.9
EED	Acetaminophen	-6.1	33396.9
EED	Amiodarone	-8.2	960.918
HSPA1B	alpha-Tocopherol	-6.1	33396.9
HSPA1B	Bleomycin	-6.6	14348.2
HSPA1B	Cephaloridine	-6.9	8642.72
IL17RA	Doxorubicin	-7.4	3713.14
IL17RA	Nefazudone	-6.3	23820
IL17RA	Sunitinib	-6.8	10233.7
IL17RA	Tretinoin	-6.6	14348.2
